# Supplementary material for: Origin and Genealogy of Rare mtDNA Haplotypes Detected in the Serbian Population
Source: Genes (Basel). 2025 Jan 20;16(1):106. doi: 10.3390/genes16010106 (PMC11765032; doi:10.3390/genes16010106)
Supplement: Supplementary file 1 [file genes-16-00106-s001.zip]

Archive with 3 entries (3 files):
- Figure S1-S21.xlsx
- Supplementary RESULTS.pdf
- Table S1-S8.xlsx
